# Supplementary material for: Sodium Alginate-Based Antibacterial Coatings Reinforced with Quaternized Lignin–Cinnamaldehyde Composite Particles for Fruit Preservation
Source: Foods. 2025 Dec 7;14(24):4203. doi: 10.3390/foods14244203 (PMC12731641; doi:10.3390/foods14244203)
Supplement: Supplementary file 1 [file foods-14-04203-s001.zip]

Archive with 1 entries (1 files):
- foods-4001278-supplementary.pdf
